# Supplementary material for: Oxidative Aromatization of 4,7-Dihydro-6-nitroazolo[1,5-a]pyrimidines: Synthetic Possibilities and Limitations, Mechanism of Destruction, and the Theoretical and Experimental Substantiation
Source: Molecules. 2021 Aug 4;26(16):4719. doi: 10.3390/molecules26164719 (PMC8401470; doi:10.3390/molecules26164719)
Supplement: Supplementary file 1 [file molecules-26-04719-s001.zip]

Archive with 1,697 entries (1,451 files):
- molecules-1318306 supplementary/
- molecules-1318306 supplementary/supplementary information/
- molecules-1318306 supplementary/supplementary information/10 and 11/
- molecules-1318306 supplementary/supplementary information/10 and 11.pdf
- molecules-1318306 supplementary/supplementary information/10 and 11/1/
- molecules-1318306 supplementary/supplementary information/10 and 11/1H.mnova
- molecules-1318306 supplementary/supplementary information/10 and 11/1/acqu
- molecules-1318306 supplementary/supplementary information/10 and 11/1/acqus
- molecules-1318306 supplementary/supplementary information/10 and 11/1/audita.txt
- molecules-1318306 supplementary/supplementary information/10 and 11/1/fid
- molecules-1318306 supplementary/supplementary information/10 and 11/1/format.temp
- molecules-1318306 supplementary/supplementary information/10 and 11/1/pdata/
- molecules-1318306 supplementary/supplementary information/10 and 11/1/pdata/1/
- molecules-1318306 supplementary/supplementary information/10 and 11/1/pdata/1/1i
- molecules-1318306 supplementary/supplementary information/10 and 11/1/pdata/1/1r
- molecules-1318306 supplementary/supplementary information/10 and 11/1/pdata/1/auditp.txt
- molecules-1318306 supplementary/supplementary information/10 and 11/1/pdata/1/intrng
- molecules-1318306 supplementary/supplementary information/10 and 11/1/pdata/1/outd
- molecules-1318306 supplementary/supplementary information/10 and 11/1/pdata/1/proc
- molecules-1318306 supplementary/supplementary information/10 and 11/1/pdata/1/procs
- molecules-1318306 supplementary/supplementary information/10 and 11/1/pdata/1/title
- molecules-1318306 supplementary/supplementary information/10 and 11/1/prosol_History
- molecules-1318306 supplementary/supplementary information/10 and 11/1/pulseprogram
- molecules-1318306 supplementary/supplementary information/10 and 11/1/scon2
- molecules-1318306 supplementary/supplementary information/10 and 11/1/shimvalues
- molecules-1318306 supplementary/supplementary information/10 and 11/1/uxnmr.par
- molecules-1318306 supplementary/supplementary information/4a/
- molecules-1318306 supplementary/supplementary information/4a/1/
- molecules-1318306 supplementary/supplementary information/4a/13/
- molecules-1318306 supplementary/supplementary information/4a/13C.mnova
- molecules-1318306 supplementary/supplementary information/4a/13/acqu
- molecules-1318306 supplementary/supplementary information/4a/13/acqus
- molecules-1318306 supplementary/supplementary information/4a/13/audita.txt
- molecules-1318306 supplementary/supplementary information/4a/13/cpdprg2
- molecules-1318306 supplementary/supplementary information/4a/13/fid
- molecules-1318306 supplementary/supplementary information/4a/13/format.temp
- molecules-1318306 supplementary/supplementary information/4a/13/pdata/
- molecules-1318306 supplementary/supplementary information/4a/13/pdata/1/
- molecules-1318306 supplementary/supplementary information/4a/13/pdata/1/1i
- molecules-1318306 supplementary/supplementary information/4a/13/pdata/1/1r
- molecules-1318306 supplementary/supplementary information/4a/13/pdata/1/auditp.txt
- molecules-1318306 supplementary/supplementary information/4a/13/pdata/1/intrng
- molecules-1318306 supplementary/supplementary information/4a/13/pdata/1/outd
- molecules-1318306 supplementary/supplementary information/4a/13/pdata/1/parm.txt
- molecules-1318306 supplementary/supplementary information/4a/13/pdata/1/proc
- molecules-1318306 supplementary/supplementary information/4a/13/pdata/1/procs
- molecules-1318306 supplementary/supplementary information/4a/13/pdata/1/title
- molecules-1318306 supplementary/supplementary information/4a/13/prosol_History
- molecules-1318306 supplementary/supplementary information/4a/13/pulseprogram
- molecules-1318306 supplementary/supplementary information/4a/13/scon2
- molecules-1318306 supplementary/supplementary information/4a/13/shimvalues
- molecules-1318306 supplementary/supplementary information/4a/13/uxnmr.par
- molecules-1318306 supplementary/supplementary information/4a/1H-13C.mnova
- molecules-1318306 supplementary/supplementary information/4a/1H.mnova
- molecules-1318306 supplementary/supplementary information/4a/1/acqu
- molecules-1318306 supplementary/supplementary information/4a/1/acqus
- molecules-1318306 supplementary/supplementary information/4a/1/audita.txt
- molecules-1318306 supplementary/supplementary information/4a/1/fid
- molecules-1318306 supplementary/supplementary information/4a/1/format.temp
- molecules-1318306 supplementary/supplementary information/4a/1/pdata/
- molecules-1318306 supplementary/supplementary information/4a/1/pdata/1/
- molecules-1318306 supplementary/supplementary information/4a/1/pdata/1/1i
- molecules-1318306 supplementary/supplementary information/4a/1/pdata/1/1r
- molecules-1318306 supplementary/supplementary information/4a/1/pdata/1/auditp.txt
- molecules-1318306 supplementary/supplementary information/4a/1/pdata/1/intrng
- molecules-1318306 supplementary/supplementary information/4a/1/pdata/1/outd
- molecules-1318306 supplementary/supplementary information/4a/1/pdata/1/parm.txt
- molecules-1318306 supplementary/supplementary information/4a/1/pdata/1/proc
- molecules-1318306 supplementary/supplementary information/4a/1/pdata/1/procs
- molecules-1318306 supplementary/supplementary information/4a/1/pdata/1/title
- molecules-1318306 supplementary/supplementary information/4a/1/prosol_History
- molecules-1318306 supplementary/supplementary information/4a/1/pulseprogram
- molecules-1318306 supplementary/supplementary information/4a/1/scon2
- molecules-1318306 supplementary/supplementary information/4a/1/shimvalues
- molecules-1318306 supplementary/supplementary information/4a/1/uxnmr.par
- molecules-1318306 supplementary/supplementary information/4a/213/
- molecules-1318306 supplementary/supplementary information/4a/213/acqu
- molecules-1318306 supplementary/supplementary information/4a/213/acqu2
- molecules-1318306 supplementary/supplementary information/4a/213/acqu2s
- molecules-1318306 supplementary/supplementary information/4a/213/acqus
- molecules-1318306 supplementary/supplementary information/4a/213/audita.txt
- molecules-1318306 supplementary/supplementary information/4a/213/format.temp
- molecules-1318306 supplementary/supplementary information/4a/213/pdata/
- molecules-1318306 supplementary/supplementary information/4a/213/pdata/1/
- molecules-1318306 supplementary/supplementary information/4a/213/pdata/1/2rr
- molecules-1318306 supplementary/supplementary information/4a/213/pdata/1/auditp.txt
- molecules-1318306 supplementary/supplementary information/4a/213/pdata/1/clevels
- molecules-1318306 supplementary/supplementary information/4a/213/pdata/1/curdat2
- molecules-1318306 supplementary/supplementary information/4a/213/pdata/1/last_plot.xwp
- molecules-1318306 supplementary/supplementary information/4a/213/pdata/1/outd
- molecules-1318306 supplementary/supplementary information/4a/213/pdata/1/parm.txt
- molecules-1318306 supplementary/supplementary information/4a/213/pdata/1/portf
- molecules-1318306 supplementary/supplementary information/4a/213/pdata/1/proc
- molecules-1318306 supplementary/supplementary information/4a/213/pdata/1/proc2
- molecules-1318306 supplementary/supplementary information/4a/213/pdata/1/proc2s
- molecules-1318306 supplementary/supplementary information/4a/213/pdata/1/procs
- molecules-1318306 supplementary/supplementary information/4a/213/pdata/1/title
- molecules-1318306 supplementary/supplementary information/4a/213/pdata/99/
- molecules-1318306 supplementary/supplementary information/4a/213/pdata/99/1r
- molecules-1318306 supplementary/supplementary information/4a/213/pdata/99/auditp.txt
- molecules-1318306 supplementary/supplementary information/4a/213/pdata/99/outd
- molecules-1318306 supplementary/supplementary information/4a/213/pdata/99/parm.txt
- molecules-1318306 supplementary/supplementary information/4a/213/pdata/99/proc
- molecules-1318306 supplementary/supplementary information/4a/213/pdata/99/procs
- molecules-1318306 supplementary/supplementary information/4a/213/pdata/99/used_from
- molecules-1318306 supplementary/supplementary information/4a/213/prosol_History
- molecules-1318306 supplementary/supplementary information/4a/213/pulseprogram
- molecules-1318306 supplementary/supplementary information/4a/213/scon2
- molecules-1318306 supplementary/supplementary information/4a/213/ser
- molecules-1318306 supplementary/supplementary information/4a/213/shimvalues
- molecules-1318306 supplementary/supplementary information/4a/213/uxnmr.par
- molecules-1318306 supplementary/supplementary information/4b/
- molecules-1318306 supplementary/supplementary information/4b/1/
- molecules-1318306 supplementary/supplementary information/4b/13/
- molecules-1318306 supplementary/supplementary information/4b/13C.mnova
- molecules-1318306 supplementary/supplementary information/4b/13/acqu
- molecules-1318306 supplementary/supplementary information/4b/13/acqus
- molecules-1318306 supplementary/supplementary information/4b/13/audita.txt
- molecules-1318306 supplementary/supplementary information/4b/13/cpdprg2
- molecules-1318306 supplementary/supplementary information/4b/13/fid
- molecules-1318306 supplementary/supplementary information/4b/13/format.temp
- molecules-1318306 supplementary/supplementary information/4b/13/pdata/
- molecules-1318306 supplementary/supplementary information/4b/13/pdata/1/
- molecules-1318306 supplementary/supplementary information/4b/13/pdata/1/1i
- molecules-1318306 supplementary/supplementary information/4b/13/pdata/1/1r
- molecules-1318306 supplementary/supplementary information/4b/13/pdata/1/auditp.txt
- molecules-1318306 supplementary/supplementary information/4b/13/pdata/1/intrng
- molecules-1318306 supplementary/supplementary information/4b/13/pdata/1/outd
- molecules-1318306 supplementary/supplementary information/4b/13/pdata/1/parm.txt
- molecules-1318306 supplementary/supplementary information/4b/13/pdata/1/proc
- molecules-1318306 supplementary/supplementary information/4b/13/pdata/1/procs
- molecules-1318306 supplementary/supplementary information/4b/13/pdata/1/title
- molecules-1318306 supplementary/supplementary information/4b/13/prosol_History
- molecules-1318306 supplementary/supplementary information/4b/13/pulseprogram
- molecules-1318306 supplementary/supplementary information/4b/13/scon2
- molecules-1318306 supplementary/supplementary information/4b/13/shimvalues
- molecules-1318306 supplementary/supplementary information/4b/13/uxnmr.par
- molecules-1318306 supplementary/supplementary information/4b/1H.mnova
- molecules-1318306 supplementary/supplementary information/4b/1/acqu
- molecules-1318306 supplementary/supplementary information/4b/1/acqus
- molecules-1318306 supplementary/supplementary information/4b/1/audita.txt
- molecules-1318306 supplementary/supplementary information/4b/1/fid
- molecules-1318306 supplementary/supplementary information/4b/1/format.temp
- molecules-1318306 supplementary/supplementary information/4b/1/pdata/
- molecules-1318306 supplementary/supplementary information/4b/1/pdata/1/
- molecules-1318306 supplementary/supplementary information/4b/1/pdata/1/1i
- molecules-1318306 supplementary/supplementary information/4b/1/pdata/1/1r
- molecules-1318306 supplementary/supplementary information/4b/1/pdata/1/auditp.txt
- molecules-1318306 supplementary/supplementary information/4b/1/pdata/1/intrng
- molecules-1318306 supplementary/supplementary information/4b/1/pdata/1/outd
- molecules-1318306 supplementary/supplementary information/4b/1/pdata/1/parm.txt
- molecules-1318306 supplementary/supplementary information/4b/1/pdata/1/proc
- molecules-1318306 supplementary/supplementary information/4b/1/pdata/1/procs
- molecules-1318306 supplementary/supplementary information/4b/1/pdata/1/title
- molecules-1318306 supplementary/supplementary information/4b/1/prosol_History
- molecules-1318306 supplementary/supplementary information/4b/1/pulseprogram
- molecules-1318306 supplementary/supplementary information/4b/1/scon2
- molecules-1318306 supplementary/supplementary information/4b/1/shimvalues
- molecules-1318306 supplementary/supplementary information/4b/1/uxnmr.par
- molecules-1318306 supplementary/supplementary information/4c/
- molecules-1318306 supplementary/supplementary information/4c/13C.mnova
- molecules-1318306 supplementary/supplementary information/4c/1H.mnova
- molecules-1318306 supplementary/supplementary information/4d/
- molecules-1318306 supplementary/supplementary information/4d/1/
- molecules-1318306 supplementary/supplementary information/4d/13/
- molecules-1318306 supplementary/supplementary information/4d/13C.mnova
- molecules-1318306 supplementary/supplementary information/4d/13/acqu
- molecules-1318306 supplementary/supplementary information/4d/13/acqus
- molecules-1318306 supplementary/supplementary information/4d/13/audita.txt
- molecules-1318306 supplementary/supplementary information/4d/13/cpdprg2
- molecules-1318306 supplementary/supplementary information/4d/13/fid
- molecules-1318306 supplementary/supplementary information/4d/13/format.temp
- molecules-1318306 supplementary/supplementary information/4d/13/pdata/
- molecules-1318306 supplementary/supplementary information/4d/13/pdata/1/
- molecules-1318306 supplementary/supplementary information/4d/13/pdata/1/1i
- molecules-1318306 supplementary/supplementary information/4d/13/pdata/1/1r
- molecules-1318306 supplementary/supplementary information/4d/13/pdata/1/auditp.txt
- molecules-1318306 supplementary/supplementary information/4d/13/pdata/1/intrng
- molecules-1318306 supplementary/supplementary information/4d/13/pdata/1/outd
- molecules-1318306 supplementary/supplementary information/4d/13/pdata/1/parm.txt
- molecules-1318306 supplementary/supplementary information/4d/13/pdata/1/proc
- molecules-1318306 supplementary/supplementary information/4d/13/pdata/1/procs
- molecules-1318306 supplementary/supplementary information/4d/13/pdata/1/title
- molecules-1318306 supplementary/supplementary information/4d/13/prosol_History
- molecules-1318306 supplementary/supplementary information/4d/13/pulseprogram
- molecules-1318306 supplementary/supplementary information/4d/13/scon2
- molecules-1318306 supplementary/supplementary information/4d/13/shimvalues
- molecules-1318306 supplementary/supplementary information/4d/13/uxnmr.par
- molecules-1318306 supplementary/supplementary information/4d/1H.mnova
- molecules-1318306 supplementary/supplementary information/4d/1/acqu
- molecules-1318306 supplementary/supplementary information/4d/1/acqus
- molecules-1318306 supplementary/supplementary information/4d/1/audita.txt
- molecules-1318306 supplementary/supplementary information/4d/1/fid
- molecules-1318306 supplementary/supplementary information/4d/1/format.temp
- molecules-1318306 supplementary/supplementary information/4d/1/pdata/
- molecules-1318306 supplementary/supplementary information/4d/1/pdata/1/
- molecules-1318306 supplementary/supplementary information/4d/1/pdata/1/1i
- molecules-1318306 supplementary/supplementary information/4d/1/pdata/1/1r
- molecules-1318306 supplementary/supplementary information/4d/1/pdata/1/auditp.txt
- molecules-1318306 supplementary/supplementary information/4d/1/pdata/1/intrng
- molecules-1318306 supplementary/supplementary information/4d/1/pdata/1/outd
- molecules-1318306 supplementary/supplementary information/4d/1/pdata/1/parm.txt
- molecules-1318306 supplementary/supplementary information/4d/1/pdata/1/proc
- molecules-1318306 supplementary/supplementary information/4d/1/pdata/1/procs
- molecules-1318306 supplementary/supplementary information/4d/1/pdata/1/title
- molecules-1318306 supplementary/supplementary information/4d/1/prosol_History
- molecules-1318306 supplementary/supplementary information/4d/1/pulseprogram
- molecules-1318306 supplementary/supplementary information/4d/1/scon2
- molecules-1318306 supplementary/supplementary information/4d/1/shimvalues
- molecules-1318306 supplementary/supplementary information/4d/1/uxnmr.par
- molecules-1318306 supplementary/supplementary information/4d/213/
- molecules-1318306 supplementary/supplementary information/4d/213/acqu
- molecules-1318306 supplementary/supplementary information/4d/213/acqu2
- molecules-1318306 supplementary/supplementary information/4d/213/acqu2s
- molecules-1318306 supplementary/supplementary information/4d/213/acqus
- molecules-1318306 supplementary/supplementary information/4d/213/audita.txt
- molecules-1318306 supplementary/supplementary information/4d/213/format.temp
- molecules-1318306 supplementary/supplementary information/4d/213/pdata/
- molecules-1318306 supplementary/supplementary information/4d/213/pdata/1/
- molecules-1318306 supplementary/supplementary information/4d/213/pdata/1/2rr
- molecules-1318306 supplementary/supplementary information/4d/213/pdata/1/auditp.txt
- molecules-1318306 supplementary/supplementary information/4d/213/pdata/1/clevels
- molecules-1318306 supplementary/supplementary information/4d/213/pdata/1/curdat2
- molecules-1318306 supplementary/supplementary information/4d/213/pdata/1/last_plot.xwp
- molecules-1318306 supplementary/supplementary information/4d/213/pdata/1/outd
- molecules-1318306 supplementary/supplementary information/4d/213/pdata/1/parm.txt
- molecules-1318306 supplementary/supplementary information/4d/213/pdata/1/portf
- molecules-1318306 supplementary/supplementary information/4d/213/pdata/1/proc
- molecules-1318306 supplementary/supplementary information/4d/213/pdata/1/proc2
- molecules-1318306 supplementary/supplementary information/4d/213/pdata/1/proc2s
- molecules-1318306 supplementary/supplementary information/4d/213/pdata/1/procs
- molecules-1318306 supplementary/supplementary information/4d/213/pdata/1/title
- molecules-1318306 supplementary/supplementary information/4d/213/prosol_History
- molecules-1318306 supplementary/supplementary information/4d/213/pulseprogram
- molecules-1318306 supplementary/supplementary information/4d/213/scon2
- molecules-1318306 supplementary/supplementary information/4d/213/ser
- molecules-1318306 supplementary/supplementary information/4d/213/shimvalues
- molecules-1318306 supplementary/supplementary information/4d/213/uxnmr.par
- molecules-1318306 supplementary/supplementary information/4d/HMBC.mnova
- molecules-1318306 supplementary/supplementary information/4e/
- molecules-1318306 supplementary/supplementary information/4e/13C.mnova
- molecules-1318306 supplementary/supplementary information/4e/1H.mnova
- molecules-1318306 supplementary/supplementary information/4e/4329/
- molecules-1318306 supplementary/supplementary information/4e/4329/1/
- molecules-1318306 supplementary/supplementary information/4e/4329/13/
- molecules-1318306 supplementary/supplementary information/4e/4329/13/acqu
- molecules-1318306 supplementary/supplementary information/4e/4329/13/acqus
- molecules-1318306 supplementary/supplementary information/4e/4329/13/audita.txt
- molecules-1318306 supplementary/supplementary information/4e/4329/13/cpdprg2
- molecules-1318306 supplementary/supplementary information/4e/4329/13/fid
- molecules-1318306 supplementary/supplementary information/4e/4329/13/format.temp
- molecules-1318306 supplementary/supplementary information/4e/4329/13/pdata/
- molecules-1318306 supplementary/supplementary information/4e/4329/13/pdata/1/
- molecules-1318306 supplementary/supplementary information/4e/4329/13/pdata/1/1i
- molecules-1318306 supplementary/supplementary information/4e/4329/13/pdata/1/1r
- molecules-1318306 supplementary/supplementary information/4e/4329/13/pdata/1/auditp.txt
- molecules-1318306 supplementary/supplementary information/4e/4329/13/pdata/1/intrng
- molecules-1318306 supplementary/supplementary information/4e/4329/13/pdata/1/outd
- molecules-1318306 supplementary/supplementary information/4e/4329/13/pdata/1/parm.txt
- molecules-1318306 supplementary/supplementary information/4e/4329/13/pdata/1/proc
- molecules-1318306 supplementary/supplementary information/4e/4329/13/pdata/1/procs
- molecules-1318306 supplementary/supplementary information/4e/4329/13/pdata/1/title
- molecules-1318306 supplementary/supplementary information/4e/4329/13/prosol_History
- molecules-1318306 supplementary/supplementary information/4e/4329/13/pulseprogram
- molecules-1318306 supplementary/supplementary information/4e/4329/13/scon2
- molecules-1318306 supplementary/supplementary information/4e/4329/13/shimvalues
- molecules-1318306 supplementary/supplementary information/4e/4329/13/uxnmr.par
- molecules-1318306 supplementary/supplementary information/4e/4329/1/acqu
- molecules-1318306 supplementary/supplementary information/4e/4329/1/acqus
- molecules-1318306 supplementary/supplementary information/4e/4329/1/audita.txt
- molecules-1318306 supplementary/supplementary information/4e/4329/1/fid
- molecules-1318306 supplementary/supplementary information/4e/4329/1/format.temp
- molecules-1318306 supplementary/supplementary information/4e/4329/1/pdata/
- molecules-1318306 supplementary/supplementary information/4e/4329/1/pdata/1/
- molecules-1318306 supplementary/supplementary information/4e/4329/1/pdata/1/1i
- molecules-1318306 supplementary/supplementary information/4e/4329/1/pdata/1/1r
- molecules-1318306 supplementary/supplementary information/4e/4329/1/pdata/1/auditp.txt
- molecules-1318306 supplementary/supplementary information/4e/4329/1/pdata/1/intrng
- molecules-1318306 supplementary/supplementary information/4e/4329/1/pdata/1/outd
- molecules-1318306 supplementary/supplementary information/4e/4329/1/pdata/1/parm.txt
- molecules-1318306 supplementary/supplementary information/4e/4329/1/pdata/1/proc
- molecules-1318306 supplementary/supplementary information/4e/4329/1/pdata/1/procs
- molecules-1318306 supplementary/supplementary information/4e/4329/1/pdata/1/title
- molecules-1318306 supplementary/supplementary information/4e/4329/1/prosol_History
- molecules-1318306 supplementary/supplementary information/4e/4329/1/pulseprogram
- molecules-1318306 supplementary/supplementary information/4e/4329/1/scon2
- molecules-1318306 supplementary/supplementary information/4e/4329/1/shimvalues
- molecules-1318306 supplementary/supplementary information/4e/4329/1/uxnmr.par
- molecules-1318306 supplementary/supplementary information/4f/
- molecules-1318306 supplementary/supplementary information/4f/13C.mnova
- molecules-1318306 supplementary/supplementary information/4f/1H.mnova
- molecules-1318306 supplementary/supplementary information/4f/4330/
- molecules-1318306 supplementary/supplementary information/4f/4330/1/
- molecules-1318306 supplementary/supplementary information/4f/4330/13/
- molecules-1318306 supplementary/supplementary information/4f/4330/13/acqu
- molecules-1318306 supplementary/supplementary information/4f/4330/13/acqus
- molecules-1318306 supplementary/supplementary information/4f/4330/13/audita.txt
- molecules-1318306 supplementary/supplementary information/4f/4330/13/cpdprg2
- molecules-1318306 supplementary/supplementary information/4f/4330/13/fid
- molecules-1318306 supplementary/supplementary information/4f/4330/13/format.temp
[truncated: 1,397 more entries]
