# Supplementary material for: Oxidative Aromatization of 4,7-Dihydro-6-nitroazolo[1,5-a]pyrimidines: Synthetic Possibilities and Limitations, Mechanism of Destruction, and the Theoretical and Experimental Substantiation
Source: Molecules. 2021 Aug 4;26(16):4719. doi: 10.3390/molecules26164719 (PMC8401470; doi:10.3390/molecules26164719)
Supplement: Supplementary file 1 [file molecules-26-04719-s001.zip › molecules-1318306 supplementary/supplementary information/10 and 11/1/pdata/1/auditp.txt]

##TITLE= Audit trail, TOPSPIN		Version 2.1
##JCAMPDX= 5.01
##ORIGIN= Bruker BioSpin GmbH
##OWNER= nmr
$$ /opt/data/2021.06.07.Korch/nmr/4868/1/pdata/1/auditp.txt
##AUDIT TRAIL=  $$ (NUMBER, WHEN, WHO, WHERE, PROCESS, VERSION, WHAT)
(   1,<2021-06-07 14:36:09.076 +0600>,<nmr>,<EP-ZH070706>,<go>,<TOPSPIN 2.1>,
      <created by zg
	started at 2021-06-07 14:35:52.096 +0600,
	POWCHK enabled, PULCHK disabled,
       terminated by command 'halt'
       configuration hash MD5:
       A0 D0 CB C4 9B F8 DD E8 B2 4D 38 5E E7 FB E6 03
       data hash MD5: 32K
       5B 93 52 FE B6 B4 89 23 E2 F4 38 A0 1F 91 17 50>)
(   2,<2021-06-07 14:36:11.491 +0600>,<nmr>,<EP-ZH070706>,<proc1d>,<TOPSPIN 2.1>,
      <Start of raw data processing
       ft FT_mod = 6 PKNL = 1 SI = 32K 
       data hash MD5: 32K
       CC 87 C3 C7 3E 1F 34 95 32 42 FE 67 2B 11 AB BC>)
(   3,<2021-06-07 14:36:12.480 +0600>,<nmr>,<EP-ZH070706>,<proc1d>,<TOPSPIN 2.1>,
      <apk 
       data hash MD5: 32K
       0C 43 64 3E CA 65 6D FB FB 8A 93 14 2C 49 F1 B8>)
(   4,<2021-06-07 14:36:13.447 +0600>,<nmr>,<EP-ZH070706>,<proc1d>,<TOPSPIN 2.1>,
      <abs ABSG = 5 
       data hash MD5: 32K
       D6 CF A3 47 8C 3D 8C 63 03 B0 C6 58 53 66 4B DE>)
(   5,<2021-06-07 14:36:30.820 +0600>,<nmr>,<EP-ZH070706>,<proc1d>,<TOPSPIN 2.1>,
      <pk fgphup PHC0 = -21.92705 PHC1 = 22.4 
       data hash MD5: 32K
       72 C7 D2 A7 15 21 5A 18 C4 B9 52 BD E7 0C 46 B8>)
##END=

$$ hash MD5
$$ F7 62 D4 D0 1B 39 09 15 6D 53 D3 66 7E 18 ED D3
