# Supplementary material for: Oxidative Aromatization of 4,7-Dihydro-6-nitroazolo[1,5-a]pyrimidines: Synthetic Possibilities and Limitations, Mechanism of Destruction, and the Theoretical and Experimental Substantiation
Source: Molecules. 2021 Aug 4;26(16):4719. doi: 10.3390/molecules26164719 (PMC8401470; doi:10.3390/molecules26164719)
Supplement: Supplementary file 1 [file molecules-26-04719-s001.zip › molecules-1318306 supplementary/supplementary information/10 and 11/1/pdata/1/intrng]

P 0
8.381951   7.251712
7.251085   7.056649
7.056021   6.614463
3.699802   3.446408
3.445781   2.622249
2.621622   2.552629
2.552002   1.781783
1.781156   1.582330
1.581702   1.370959
1.370331   1.017837
1.017210   0.928146
0.927519   0.719284
0.172981   -0.109265
