# Supplementary material for: Oxidative Aromatization of 4,7-Dihydro-6-nitroazolo[1,5-a]pyrimidines: Synthetic Possibilities and Limitations, Mechanism of Destruction, and the Theoretical and Experimental Substantiation
Source: Molecules. 2021 Aug 4;26(16):4719. doi: 10.3390/molecules26164719 (PMC8401470; doi:10.3390/molecules26164719)
Supplement: Supplementary file 1 [file molecules-26-04719-s001.zip › molecules-1318306 supplementary/supplementary information/10 and 11/1/pulseprogram]

# 1 "/opt/topspin/exp/stan/nmr/lists/pp/zg30"
;zg30
;avance-version (07/04/03)
;1D sequence
;using 30 degree flip angle
;
;$CLASS=HighRes
;$DIM=1D
;$TYPE=
;$SUBTYPE=
;$COMMENT=


# 1 "/opt/topspin/exp/stan/nmr/lists/pp/Avance.incl" 1
;Avance2.incl
;   for 1
;
;avance-version (09/07/02)
;
;$CLASS=HighRes Incl
;$COMMENT=


;$Id: Avance2.incl,v 1.17.2.2 2009/11/18 11:19:58 ber Exp $
# 13 "/opt/topspin/exp/stan/nmr/lists/pp/zg30" 2


"acqt0=-p1*0.66/3.1416"


# 1 "mc_line 19 file /opt/topspin/exp/stan/nmr/lists/pp/zg30 expanding definition part of mc command before ze"
define delay MCWRK
define delay MCREST
"MCWRK = 0.333333*30m"
"MCREST = 30m - 30m"
    dccorr
# 19 "/opt/topspin/exp/stan/nmr/lists/pp/zg30"
1 ze
# 1 "mc_line 19 file /opt/topspin/exp/stan/nmr/lists/pp/zg30 expanding definition of mc command after ze"
# 20 "/opt/topspin/exp/stan/nmr/lists/pp/zg30"
# 1 "mc_line 20 file /opt/topspin/exp/stan/nmr/lists/pp/zg30 expanding start label for mc command"
2 MCWRK  * 2
LBLF0, MCWRK
  MCREST
# 21 "/opt/topspin/exp/stan/nmr/lists/pp/zg30"
  d1
  p1*0.33 ph1
  go=2 ph31
# 1 "mc_line 24 file /opt/topspin/exp/stan/nmr/lists/pp/zg30 expanding mc command in line"
  MCWRK wr #0
  MCWRK zd 
  lo to LBLF0 times td0

  MCWRK
# 25 "/opt/topspin/exp/stan/nmr/lists/pp/zg30"
exit


ph1=0 2 2 0 1 3 3 1
ph31=0 2 2 0 1 3 3 1


;pl1 : f1 channel - power level for pulse (default)
;p1 : f1 channel -  90 degree high power pulse
;d1 : relaxation delay; 1-5 * T1
;NS: 1 * n, total number of scans: NS * TD0


;$Id: zg30,v 1.9 2007/04/11 13:34:31 ber Exp $
