# Supplementary material for: Oxidative Aromatization of 4,7-Dihydro-6-nitroazolo[1,5-a]pyrimidines: Synthetic Possibilities and Limitations, Mechanism of Destruction, and the Theoretical and Experimental Substantiation
Source: Molecules. 2021 Aug 4;26(16):4719. doi: 10.3390/molecules26164719 (PMC8401470; doi:10.3390/molecules26164719)
Supplement: Supplementary file 1 [file molecules-26-04719-s001.zip › molecules-1318306 supplementary/supplementary information/4a/13/pdata/1/auditp.txt]

##TITLE= Audit trail, TOPSPIN		Version 2.1
##JCAMPDX= 5.01
##ORIGIN= Bruker BioSpin GmbH
##OWNER= nmr
$$ /opt/2020.02.12/data/nmr/nmr/4216/13/pdata/1/auditp.txt
##AUDIT TRAIL=  $$ (NUMBER, WHEN, WHO, WHERE, PROCESS, VERSION, WHAT)
(   1,<2020-02-12 20:58:45.339 +0500>,<nmr>,<EP-ZH070706>,<go>,<TOPSPIN 2.1>,
      <created by zg
	started at 2020-02-12 18:02:53.897 +0500,
	POWCHK enabled, PULCHK disabled,
       configuration hash MD5:
       D2 5C E9 E8 CE E6 93 78 B6 F7 9C 20 5A FB 5F 57
       data hash MD5: 32K
       53 84 EC 21 85 25 87 EF D0 B7 05 23 1D 69 3B C4>)
(   2,<2020-02-12 20:58:47.701 +0500>,<nmr>,<EP-ZH070706>,<proc1d>,<TOPSPIN 2.1>,
      <Start of raw data processing
       ef LB = 1 FT_mod = 6 PKNL = 1 SI = 32K 
       data hash MD5: 32K
       89 EB 99 93 AB 37 0A 7D 33 F7 F0 CB 55 5E 34 C9>)
(   3,<2020-02-12 20:58:48.147 +0500>,<nmr>,<EP-ZH070706>,<proc1d>,<TOPSPIN 2.1>,
      <apk 
       data hash MD5: 32K
       B8 69 77 2A 15 4E BB 07 2E 11 AD 97 33 50 00 AD>)
(   4,<2020-02-12 20:58:48.188 +0500>,<nmr>,<EP-ZH070706>,<proc1d>,<TOPSPIN 2.1>,
      <abs ABSG = 5 
       data hash MD5: 32K
       13 E3 2D 2F 6F B7 4E 29 95 9D 5B 2D 25 FC 1F C0>)
(   5,<2020-02-12 20:58:48.263 +0500>,<nmr>,<EP-ZH070706>,<audit>,<TOPSPIN 2.1>,
      <user comment:
       ICON-NMR User ID: nmr
       data hash MD5: 32K
       13 E3 2D 2F 6F B7 4E 29 95 9D 5B 2D 25 FC 1F C0>)
##END=

$$ hash MD5
$$ 88 E6 58 7B F4 DF 39 46 BD 66 B7 08 C3 E3 6F 59
