# Supplementary material for: Oxidative Aromatization of 4,7-Dihydro-6-nitroazolo[1,5-a]pyrimidines: Synthetic Possibilities and Limitations, Mechanism of Destruction, and the Theoretical and Experimental Substantiation
Source: Molecules. 2021 Aug 4;26(16):4719. doi: 10.3390/molecules26164719 (PMC8401470; doi:10.3390/molecules26164719)
Supplement: Supplementary file 1 [file molecules-26-04719-s001.zip › molecules-1318306 supplementary/supplementary information/4a/1/pdata/1/auditp.txt]

##TITLE= Audit trail, TOPSPIN		Version 2.1
##JCAMPDX= 5.01
##ORIGIN= Bruker BioSpin GmbH
##OWNER= nmr
$$ /opt/2020.02.12/data/nmr/nmr/4216/1/pdata/1/auditp.txt
##AUDIT TRAIL=  $$ (NUMBER, WHEN, WHO, WHERE, PROCESS, VERSION, WHAT)
(   1,<2020-02-12 21:00:52.847 +0500>,<nmr>,<EP-ZH070706>,<go>,<TOPSPIN 2.1>,
      <created by zg
	started at 2020-02-12 20:59:57.572 +0500,
	POWCHK enabled, PULCHK disabled,
       configuration hash MD5:
       D2 5C E9 E8 CE E6 93 78 B6 F7 9C 20 5A FB 5F 57
       data hash MD5: 32K
       7E 9F A7 43 FC 25 F4 BF 90 E5 E9 3F 1D 7F CE A5>)
(   2,<2020-02-12 21:00:54.951 +0500>,<nmr>,<EP-ZH070706>,<proc1d>,<TOPSPIN 2.1>,
      <Start of raw data processing
       ef LB = 0.3 FT_mod = 6 PKNL = 1 SI = 32K 
       data hash MD5: 32K
       B9 8E 00 8E 09 A4 8B 22 18 86 FE 12 73 88 C6 AF>)
(   3,<2020-02-12 21:00:55.273 +0500>,<nmr>,<EP-ZH070706>,<proc1d>,<TOPSPIN 2.1>,
      <apk 
       data hash MD5: 32K
       A7 FD F0 D0 38 50 1E 77 00 32 17 86 16 C3 27 E1>)
(   4,<2020-02-12 21:00:55.321 +0500>,<nmr>,<EP-ZH070706>,<proc1d>,<TOPSPIN 2.1>,
      <abs ABSG = 5 
       data hash MD5: 32K
       E8 41 85 78 AA 2B 79 C4 02 C6 97 EA 2D 91 39 AC>)
(   5,<2020-02-12 21:00:55.368 +0500>,<nmr>,<EP-ZH070706>,<audit>,<TOPSPIN 2.1>,
      <user comment:
       ICON-NMR User ID: nmr
       data hash MD5: 32K
       E8 41 85 78 AA 2B 79 C4 02 C6 97 EA 2D 91 39 AC>)
##END=

$$ hash MD5
$$ 12 90 42 61 3C AA 4C 94 B0 31 EB A4 CD C9 9A 8C
