# Supplementary material for: Oxidative Aromatization of 4,7-Dihydro-6-nitroazolo[1,5-a]pyrimidines: Synthetic Possibilities and Limitations, Mechanism of Destruction, and the Theoretical and Experimental Substantiation
Source: Molecules. 2021 Aug 4;26(16):4719. doi: 10.3390/molecules26164719 (PMC8401470; doi:10.3390/molecules26164719)
Supplement: Supplementary file 1 [file molecules-26-04719-s001.zip › molecules-1318306 supplementary/supplementary information/4a/1/pdata/1/intrng]

P 0
12.700315   12.070593
11.057643   10.405969
7.789234   6.796355
5.718175   5.293552
3.909291   3.616383
3.574987   3.204931
3.204304   3.012376
3.011749   1.940468
1.488875   1.000275
0.999648   0.669107
