# Supplementary material for: Oxidative Aromatization of 4,7-Dihydro-6-nitroazolo[1,5-a]pyrimidines: Synthetic Possibilities and Limitations, Mechanism of Destruction, and the Theoretical and Experimental Substantiation
Source: Molecules. 2021 Aug 4;26(16):4719. doi: 10.3390/molecules26164719 (PMC8401470; doi:10.3390/molecules26164719)
Supplement: Supplementary file 1 [file molecules-26-04719-s001.zip › molecules-1318306 supplementary/supplementary information/4a/1/pdata/1/parm.txt]

NAME               4216                
EXPNO                 1                
PROCNO                1                
Date_          20200212                
Time              21.00                
INSTRUM           spect                
PROBHD   5 mm PABBO BB-                
PULPROG            zg30                
TD                32768                
SOLVENT            DMSO                
NS                   16                
DS                    2                
SWH            8223.685 Hz             
FIDRES         0.250967 Hz             
AQ            1.9923444 sec            
RG                  203                
DW               60.800 usec           
DE                 6.50 usec           
TE                300.0 K              
D1           1.00000000 sec            
TD0                   1                

======== CHANNEL f1 ========
NUC1                 1H                
P1                13.60 usec           
PL1               -3.00 dB             
PL1W        15.53680420 W              
SFO1        400.1324710 MHz            
SI                32768                
SF          400.1300000 MHz            
WDW                  EM                
SSB                   0                
LB                 0.30 Hz             
GB                    0                
PC                 1.00                
