# Supplementary material for: Oxidative Aromatization of 4,7-Dihydro-6-nitroazolo[1,5-a]pyrimidines: Synthetic Possibilities and Limitations, Mechanism of Destruction, and the Theoretical and Experimental Substantiation
Source: Molecules. 2021 Aug 4;26(16):4719. doi: 10.3390/molecules26164719 (PMC8401470; doi:10.3390/molecules26164719)
Supplement: Supplementary file 1 [file molecules-26-04719-s001.zip › molecules-1318306 supplementary/supplementary information/4a/213/acqu2]

##TITLE= Parameter file, TOPSPIN		Version 2.1
##JCAMPDX= 5.0
##DATATYPE= Parameter Values
##NPOINTS= 2	$$ modification sequence number
##ORIGIN= Bruker BioSpin GmbH
##OWNER= nmr
$$ 2020-02-12 21:02:14.641 +0500  nmr@EP-ZH070706
$$ /opt/2020.02.12/data/nmr/nmr/4216/213/acqu2
$$ process /opt/topspin/prog/mod/getlim
##$BF1= 100.612769
##$FnMODE= 1
##$NUC1= <13C>
##$O1= 10044.7824932957
##$SFO1= 100.622813782493
##$SW= 222.095059442626
##$SW_h= 22347.8298083071
##$TD= 128
##END=
