# Supplementary material for: Oxidative Aromatization of 4,7-Dihydro-6-nitroazolo[1,5-a]pyrimidines: Synthetic Possibilities and Limitations, Mechanism of Destruction, and the Theoretical and Experimental Substantiation
Source: Molecules. 2021 Aug 4;26(16):4719. doi: 10.3390/molecules26164719 (PMC8401470; doi:10.3390/molecules26164719)
Supplement: Supplementary file 1 [file molecules-26-04719-s001.zip › molecules-1318306 supplementary/supplementary information/4a/213/audita.txt]

##TITLE= Audit trail, TOPSPIN		Version 2.1
##JCAMPDX= 5.01
##ORIGIN= Bruker BioSpin GmbH
##OWNER= nmr
$$ /opt/2020.02.12/data/nmr/nmr/4216/213/audita.txt
##AUDIT TRAIL=  $$ (NUMBER, WHEN, WHO, WHERE, PROCESS, VERSION, WHAT)
(   1,<2020-02-13 01:03:47.262 +0500>,<nmr>,<EP-ZH070706>,<go>,<TOPSPIN 2.1>,
      <created by zg
	started at 2020-02-12 21:02:25.882 +0500,
	POWCHK enabled, PULCHK disabled,
       configuration hash MD5:
       D2 5C E9 E8 CE E6 93 78 B6 F7 9C 20 5A FB 5F 57
       data hash MD5: 2K * 128
       9D FC 66 4B 55 D6 01 99 12 D7 1C 8A 29 49 8E D1>)
(   2,<2020-02-13 01:03:52.686 +0500>,<nmr>,<EP-ZH070706>,<audit>,<TOPSPIN 2.1>,
      <user comment:
       ICON-NMR User ID: nmr
       data hash MD5: 2K * 128
       9D FC 66 4B 55 D6 01 99 12 D7 1C 8A 29 49 8E D1>)
##END=

$$ hash MD5
$$ AC 9C C3 0E A7 98 71 0E FD FE 90 DF 7C FB E3 B5
