# Supplementary material for: Oxidative Aromatization of 4,7-Dihydro-6-nitroazolo[1,5-a]pyrimidines: Synthetic Possibilities and Limitations, Mechanism of Destruction, and the Theoretical and Experimental Substantiation
Source: Molecules. 2021 Aug 4;26(16):4719. doi: 10.3390/molecules26164719 (PMC8401470; doi:10.3390/molecules26164719)
Supplement: Supplementary file 1 [file molecules-26-04719-s001.zip › molecules-1318306 supplementary/supplementary information/4a/213/pdata/1/auditp.txt]

##TITLE= Audit trail, TOPSPIN		Version 2.1
##JCAMPDX= 5.01
##ORIGIN= Bruker BioSpin GmbH
##OWNER= nmr
$$ /opt/2020.02.12/data/nmr/nmr/4216/213/pdata/1/auditp.txt
##AUDIT TRAIL=  $$ (NUMBER, WHEN, WHO, WHERE, PROCESS, VERSION, WHAT)
(   1,<2020-02-13 01:03:47.262 +0500>,<nmr>,<EP-ZH070706>,<go>,<TOPSPIN 2.1>,
      <created by zg
	started at 2020-02-12 21:02:25.882 +0500,
	POWCHK enabled, PULCHK disabled,
       configuration hash MD5:
       D2 5C E9 E8 CE E6 93 78 B6 F7 9C 20 5A FB 5F 57
       data hash MD5: 2K * 128
       9D FC 66 4B 55 D6 01 99 12 D7 1C 8A 29 49 8E D1>)
(   2,<2020-02-13 01:03:50.291 +0500>,<nmr>,<EP-ZH070706>,<proc2d>,<TOPSPIN 2.1>,
      <Start of raw data processing
       xfb same F2: SI = 1K WDW = 3 SSB = 0 FT_mod = 6 PKNL = 1 F1: SI = 1K ME_mod = 2 NCOEF = 32 WDW = 3 SSB = 0 FT_mod = 6 PH_mod = 2
       data hash MD5: 1K * 1K
       7C E5 B2 73 3D 6F 6D 9C 1A 07 79 89 77 1D A6 37>)
(   3,<2020-02-13 01:03:50.474 +0500>,<nmr>,<EP-ZH070706>,<proc2d>,<TOPSPIN 2.1>,
      <abs2 F2: ABSG = 5 ABSF1 = 13.33143 ABSF2 = 0.0378785
       data hash MD5: 1K * 1K
       98 E8 D8 FF 80 79 63 05 E8 B3 BA D0 C0 DD E0 48>)
(   4,<2020-02-13 01:03:50.746 +0500>,<nmr>,<EP-ZH070706>,<proc2d>,<TOPSPIN 2.1>,
      <abs1 F1: ABSG = 5 ABSF1 = 210.8947 ABSF2 = -11.22253
       data hash MD5: 1K * 1K
       73 25 BA 2E 9D 18 C6 35 1C B4 90 00 70 B8 54 5B>)
(   5,<2020-02-13 01:03:52.709 +0500>,<nmr>,<EP-ZH070706>,<audit>,<TOPSPIN 2.1>,
      <user comment:
       ICON-NMR User ID: nmr
       data hash MD5: 1K * 1K
       73 25 BA 2E 9D 18 C6 35 1C B4 90 00 70 B8 54 5B>)
##END=

$$ hash MD5
$$ 04 98 7A 05 92 09 79 52 16 57 76 D3 E3 D7 5B E1
