# Supplementary material for: Oxidative Aromatization of 4,7-Dihydro-6-nitroazolo[1,5-a]pyrimidines: Synthetic Possibilities and Limitations, Mechanism of Destruction, and the Theoretical and Experimental Substantiation
Source: Molecules. 2021 Aug 4;26(16):4719. doi: 10.3390/molecules26164719 (PMC8401470; doi:10.3390/molecules26164719)
Supplement: Supplementary file 1 [file molecules-26-04719-s001.zip › molecules-1318306 supplementary/supplementary information/4a/213/pdata/1/portf]

#!Portfolio 0.5
1 /dummy
"/opt/2020.02.12" "nmr" "4216" 213 1
"/opt/2020.02.12" "nmr" "4216" 1 1
"/opt/2020.02.12" "nmr" "4216" 213 99
