# Supplementary material for: Oxidative Aromatization of 4,7-Dihydro-6-nitroazolo[1,5-a]pyrimidines: Synthetic Possibilities and Limitations, Mechanism of Destruction, and the Theoretical and Experimental Substantiation
Source: Molecules. 2021 Aug 4;26(16):4719. doi: 10.3390/molecules26164719 (PMC8401470; doi:10.3390/molecules26164719)
Supplement: Supplementary file 1 [file molecules-26-04719-s001.zip › molecules-1318306 supplementary/supplementary information/4a/213/pdata/99/auditp.txt]

##TITLE= Audit trail, TOPSPIN		Version 2.1
##JCAMPDX= 5.01
##ORIGIN= Bruker BioSpin GmbH
##OWNER= nmr
$$ /opt/2020.02.12/data/nmr/nmr/4216/213/pdata/99/auditp.txt
##AUDIT TRAIL=  $$ (NUMBER, WHEN, WHO, WHERE, PROCESS, VERSION, WHAT)
(   1,<2020-02-13 01:03:50.868 +0500>,<nmr>,<EP-ZH070706>,<mvrow>,<TOPSPIN 2.1>,
      <rvpp from
       1 213 "4216" "nmr" "/opt/2020.02.12"
       data hash MD5: 1K
       F1 25 20 CA BA 94 AA F4 2B 4D A5 CE A8 DF 57 8D>)
##END=

$$ hash MD5
$$ 3A 5F BB 58 C8 CB F1 A4 27 BD F1 ED 20 C6 60 40
