# Supplementary material for: Oxidative Aromatization of 4,7-Dihydro-6-nitroazolo[1,5-a]pyrimidines: Synthetic Possibilities and Limitations, Mechanism of Destruction, and the Theoretical and Experimental Substantiation
Source: Molecules. 2021 Aug 4;26(16):4719. doi: 10.3390/molecules26164719 (PMC8401470; doi:10.3390/molecules26164719)
Supplement: Supplementary file 1 [file molecules-26-04719-s001.zip › molecules-1318306 supplementary/supplementary information/4a/213/pdata/99/parm.txt]

NAME               4216                
EXPNO               213                
PROCNO               99                
Date_          20200212                
Time              21.04                
INSTRUM           spect                
PROBHD   5 mm PABBO BB-                
PULPROG      hmbcgpndqf                
TD                 2048                
SOLVENT            DMSO                
NS                   64                
DS                   16                
SWH            5319.149 Hz             
FIDRES         2.597241 Hz             
AQ            0.1925620 sec            
RG                 2050                
DW               94.000 usec           
DE                 6.50 usec           
TE                300.1 K              
CNST13        8.0000000                
D0           0.00000300 sec            
D1           1.49959004 sec            
D6           0.06250000 sec            
D16          0.00010000 sec            
IN0          0.00002235 sec            

======== CHANNEL f1 ========
NUC1                 1H                
P1                13.60 usec           
P2                27.20 usec           
PL1               -3.00 dB             
PL1W        15.53680420 W              
SFO1        400.1326747 MHz            

======== CHANNEL f2 ========
NUC2                13C                
P3                10.50 usec           
PL2               -2.00 dB             
PL2W        56.92932510 W              
SFO2        100.6228138 MHz            

====== GRADIENT CHANNEL =====
GPNAM1         SINE.100                
GPNAM2         SINE.100                
GPNAM3         SINE.100                
GPZ1              50.00 %              
GPZ2              30.00 %              
GPZ3              40.10 %              
P16             1000.00 usec           
ND0                   2                
TD                  128                
SFO1           100.6228 MHz            
FIDRES       174.592422 Hz             
SW              222.095 ppm            
FnMODE               QF                
SI                 1024                
SF          100.6127690 MHz            
WDW                SINE                
SSB                   0                
LB                 0.00 Hz             
GB                    0                
PC                 4.00                
