# Supplementary material for: Oxidative Aromatization of 4,7-Dihydro-6-nitroazolo[1,5-a]pyrimidines: Synthetic Possibilities and Limitations, Mechanism of Destruction, and the Theoretical and Experimental Substantiation
Source: Molecules. 2021 Aug 4;26(16):4719. doi: 10.3390/molecules26164719 (PMC8401470; doi:10.3390/molecules26164719)
Supplement: Supplementary file 1 [file molecules-26-04719-s001.zip › molecules-1318306 supplementary/supplementary information/4a/213/shimvalues]

# Wed Feb 12 21:04:48 2020
#$$PROBEID=2
#$$PROBEINFO=5 mm PABBO BB-1H/D Z-GRD Z108618/0412
#$$PICSINFO=Z108618_0412_02.par
#
# Active Shim Gradients
#
Z           		-4459           
Z2          		2424            
Z3          		-1074           
Z4          		-9383           
Z5          		-7754           
Z6          		13357           
X           		-3653           
XZ          		7636            
XZ2         		-13857          
XZ3         		175             
Y           		-1125           
YZ          		13587           
YZ2         		16393           
YZ3         		1317            
XY          		-17026          
XYZ         		-1948           
(X2-Y2)     		-13555          
(X2-Y2)Z    		-10378          
X3          		10507           
Y3          		2314            
#
# Lock Parameter
#
LOCKPHASE		23.000  
LOCKPOWER		-20.000 
LOCKGAIN		101.142 
LOCKDC		-75.000 
LOCKSHIFT		2.490   
FIELD		5814.316
LOOPGAIN		5.000   
LOOPTIME		0.250   
LOOPFILTER		500.000 
#
IEEE64_VERSION_CODE 1
#
# Shim currents 
#
SHIM_SETTING [1 ]  -2162.69509880  
SHIM_SETTING [2 ]  1199.74482874   
SHIM_SETTING [3 ]  -565.01855880   
SHIM_SETTING [4 ]  -4935.65115522  
SHIM_SETTING [5 ]  -4078.79289049  
SHIM_SETTING [6 ]  -1921.27500000  
SHIM_SETTING [7 ]  4016.32900000   
SHIM_SETTING [8 ]  -7289.00100000  
SHIM_SETTING [9 ]  -7129.95300000  
SHIM_SETTING [10]  -8955.75000000  
SHIM_SETTING [11]  -591.89700000   
SHIM_SETTING [12]  7146.58000000   
SHIM_SETTING [13]  8622.73200000   
SHIM_SETTING [14]  692.74300000    
SHIM_SETTING [15]  7025.57400000   
SHIM_SETTING [16]  -5458.68000000  
SHIM_SETTING [17]  92.31200000     
SHIM_SETTING [18]  -1024.67900000  
SHIM_SETTING [19]  5526.63400000   
SHIM_SETTING [20]  1217.17000000   
