# Supplementary material for: Oxidative Aromatization of 4,7-Dihydro-6-nitroazolo[1,5-a]pyrimidines: Synthetic Possibilities and Limitations, Mechanism of Destruction, and the Theoretical and Experimental Substantiation
Source: Molecules. 2021 Aug 4;26(16):4719. doi: 10.3390/molecules26164719 (PMC8401470; doi:10.3390/molecules26164719)
Supplement: Supplementary file 1 [file molecules-26-04719-s001.zip › molecules-1318306 supplementary/supplementary information/4b/13/pdata/1/auditp.txt]

##TITLE= Audit trail, TOPSPIN		Version 2.1
##JCAMPDX= 5.01
##ORIGIN= Bruker BioSpin GmbH
##OWNER= nmr
$$ /opt/2021.04.26/data/nmr/nmr/3942/13/pdata/1/auditp.txt
##AUDIT TRAIL=  $$ (NUMBER, WHEN, WHO, WHERE, PROCESS, VERSION, WHAT)
(   1,<2021-04-27 00:50:04.647 +0600>,<nmr>,<EP-ZH070706>,<go>,<TOPSPIN 2.1>,
      <created by zg
	started at 2021-04-26 20:58:13.894 +0600,
	POWCHK enabled, PULCHK disabled,
       configuration hash MD5:
       A0 D0 CB C4 9B F8 DD E8 B2 4D 38 5E E7 FB E6 03
       data hash MD5: 32K
       E7 36 C7 97 46 6F EC 05 36 36 4A 57 8D DE 2D D6>)
(   2,<2021-04-27 00:50:06.966 +0600>,<nmr>,<EP-ZH070706>,<proc1d>,<TOPSPIN 2.1>,
      <Start of raw data processing
       ef LB = 1 FT_mod = 6 PKNL = 1 SI = 32K 
       data hash MD5: 32K
       0C 1D B3 56 24 C1 E6 4D 50 61 EB D6 20 93 02 88>)
(   3,<2021-04-27 00:50:07.322 +0600>,<nmr>,<EP-ZH070706>,<proc1d>,<TOPSPIN 2.1>,
      <apk 
       data hash MD5: 32K
       05 BB 32 F1 FE 48 57 3E 58 0A 9D EF CA 38 0D 33>)
(   4,<2021-04-27 00:50:07.370 +0600>,<nmr>,<EP-ZH070706>,<proc1d>,<TOPSPIN 2.1>,
      <abs ABSG = 5 
       data hash MD5: 32K
       D1 33 65 7C 0B 71 12 97 E5 F1 22 5D 1D 76 F3 B6>)
(   5,<2021-04-27 00:50:07.433 +0600>,<nmr>,<EP-ZH070706>,<audit>,<TOPSPIN 2.1>,
      <user comment:
       ICON-NMR User ID: nmr
       data hash MD5: 32K
       D1 33 65 7C 0B 71 12 97 E5 F1 22 5D 1D 76 F3 B6>)
##END=

$$ hash MD5
$$ 85 CA 4E DE C7 6E ED C6 E0 71 0C FB B9 32 E3 78
