# Supplementary material for: Oxidative Aromatization of 4,7-Dihydro-6-nitroazolo[1,5-a]pyrimidines: Synthetic Possibilities and Limitations, Mechanism of Destruction, and the Theoretical and Experimental Substantiation
Source: Molecules. 2021 Aug 4;26(16):4719. doi: 10.3390/molecules26164719 (PMC8401470; doi:10.3390/molecules26164719)
Supplement: Supplementary file 1 [file molecules-26-04719-s001.zip › molecules-1318306 supplementary/supplementary information/4b/13/pdata/1/parm.txt]

NAME               3942                
EXPNO                13                
PROCNO                1                
Date_          20210426                
Time              21.10                
INSTRUM           spect                
PROBHD   5 mm PABBO BB-                
PULPROG          zgig30                
TD                32768                
SOLVENT            DMSO                
NS                 5120                
DS                    4                
SWH           24038.461 Hz             
FIDRES         0.733596 Hz             
AQ            0.6816244 sec            
RG                  812                
DW               20.800 usec           
DE                 6.50 usec           
TE                300.0 K              
D1           2.00000000 sec            
D11          0.03000000 sec            
TD0                  20                

======== CHANNEL f1 ========
NUC1                13C                
P1                10.50 usec           
PL1               -2.00 dB             
PL1W        56.92932510 W              
SFO1        100.6228298 MHz            

======== CHANNEL f2 ========
CPDPRG2         waltz16                
NUC2                 1H                
PCPD2             90.00 usec           
PL2               -3.00 dB             
PL12              13.41 dB             
PL2W        15.53680420 W              
PL12W        0.35510904 W              
SFO2        400.1316005 MHz            
SI                32768                
SF          100.6128193 MHz            
WDW                  EM                
SSB                   0                
LB                 1.00 Hz             
GB                    0                
PC                 1.40                
