# Supplementary material for: Oxidative Aromatization of 4,7-Dihydro-6-nitroazolo[1,5-a]pyrimidines: Synthetic Possibilities and Limitations, Mechanism of Destruction, and the Theoretical and Experimental Substantiation
Source: Molecules. 2021 Aug 4;26(16):4719. doi: 10.3390/molecules26164719 (PMC8401470; doi:10.3390/molecules26164719)
Supplement: Supplementary file 1 [file molecules-26-04719-s001.zip › molecules-1318306 supplementary/supplementary information/4b/1/pdata/1/auditp.txt]

##TITLE= Audit trail, TOPSPIN		Version 2.1
##JCAMPDX= 5.01
##ORIGIN= Bruker BioSpin GmbH
##OWNER= nmr
$$ /opt/2021.04.26/data/nmr/nmr/3942/1/pdata/1/auditp.txt
##AUDIT TRAIL=  $$ (NUMBER, WHEN, WHO, WHERE, PROCESS, VERSION, WHAT)
(   1,<2021-04-27 00:52:14.095 +0600>,<nmr>,<EP-ZH070706>,<go>,<TOPSPIN 2.1>,
      <created by zg
	started at 2021-04-27 00:51:18.786 +0600,
	POWCHK enabled, PULCHK disabled,
       configuration hash MD5:
       A0 D0 CB C4 9B F8 DD E8 B2 4D 38 5E E7 FB E6 03
       data hash MD5: 32K
       11 80 A7 CA 3B 4C 18 35 0C 58 DE 28 B6 4A A8 AA>)
(   2,<2021-04-27 00:52:16.200 +0600>,<nmr>,<EP-ZH070706>,<proc1d>,<TOPSPIN 2.1>,
      <Start of raw data processing
       ef LB = 0.3 FT_mod = 6 PKNL = 1 SI = 32K 
       data hash MD5: 32K
       9F 4C B9 23 35 0D 64 FA 8F 81 0C EA 9C 0A 9D 9B>)
(   3,<2021-04-27 00:52:16.528 +0600>,<nmr>,<EP-ZH070706>,<proc1d>,<TOPSPIN 2.1>,
      <apk 
       data hash MD5: 32K
       0D 7D 29 BC 0F 4A 17 60 27 24 D3 70 67 14 91 EF>)
(   4,<2021-04-27 00:52:16.567 +0600>,<nmr>,<EP-ZH070706>,<proc1d>,<TOPSPIN 2.1>,
      <abs ABSG = 5 
       data hash MD5: 32K
       48 83 DC BA 87 79 AA 09 16 2E AE E8 0E FD BB CA>)
(   5,<2021-04-27 00:52:16.613 +0600>,<nmr>,<EP-ZH070706>,<audit>,<TOPSPIN 2.1>,
      <user comment:
       ICON-NMR User ID: nmr
       data hash MD5: 32K
       48 83 DC BA 87 79 AA 09 16 2E AE E8 0E FD BB CA>)
##END=

$$ hash MD5
$$ E4 F6 92 E1 47 40 D1 38 18 82 7B 0D 38 24 2D CD
