# Supplementary material for: Oxidative Aromatization of 4,7-Dihydro-6-nitroazolo[1,5-a]pyrimidines: Synthetic Possibilities and Limitations, Mechanism of Destruction, and the Theoretical and Experimental Substantiation
Source: Molecules. 2021 Aug 4;26(16):4719. doi: 10.3390/molecules26164719 (PMC8401470; doi:10.3390/molecules26164719)
Supplement: Supplementary file 1 [file molecules-26-04719-s001.zip › molecules-1318306 supplementary/supplementary information/4b/1/shimvalues]

# Tue Apr 27 00:52:13 2021
#$$PROBEID=2
#$$PROBEINFO=5 mm PABBO BB-1H/D Z-GRD Z108618/0412
#$$PICSINFO=Z108618_0412_02.par
#
# Active Shim Gradients
#
Z           		-4413           
Z2          		2566            
Z3          		984             
Z4          		-7507           
Z5          		-17647          
Z6          		13357           
X           		-3993           
XZ          		7547            
XZ2         		-13857          
XZ3         		175             
Y           		-1315           
YZ          		13924           
YZ2         		16393           
YZ3         		1317            
XY          		-17026          
XYZ         		-1948           
(X2-Y2)     		-13555          
(X2-Y2)Z    		-10378          
X3          		10507           
Y3          		2314            
#
# Lock Parameter
#
LOCKPHASE		10.000  
LOCKPOWER		-20.000 
LOCKGAIN		107.048 
LOCKDC		-75.000 
LOCKSHIFT		2.490   
FIELD		5798.645
LOOPGAIN		5.000   
LOOPTIME		0.250   
LOOPFILTER		500.000 
#
IEEE64_VERSION_CODE 1
#
# Shim currents 
#
SHIM_SETTING [1 ]  -2140.18634440  
SHIM_SETTING [2 ]  1270.18704224   
SHIM_SETTING [3 ]  517.61849315    
SHIM_SETTING [4 ]  -3948.48108287  
SHIM_SETTING [5 ]  -9282.41148084  
SHIM_SETTING [6 ]  -2100.11500000  
SHIM_SETTING [7 ]  3969.51500000   
SHIM_SETTING [8 ]  -7289.00100000  
SHIM_SETTING [9 ]  -7129.95300000  
SHIM_SETTING [10]  -8955.75000000  
SHIM_SETTING [11]  -691.83700000   
SHIM_SETTING [12]  7323.84200000   
SHIM_SETTING [13]  8622.73200000   
SHIM_SETTING [14]  692.74300000    
SHIM_SETTING [15]  7025.57400000   
SHIM_SETTING [16]  -5458.68000000  
SHIM_SETTING [17]  92.31200000     
SHIM_SETTING [18]  -1024.67900000  
SHIM_SETTING [19]  5526.63400000   
SHIM_SETTING [20]  1217.17000000   
