# Supplementary material for: Oxidative Aromatization of 4,7-Dihydro-6-nitroazolo[1,5-a]pyrimidines: Synthetic Possibilities and Limitations, Mechanism of Destruction, and the Theoretical and Experimental Substantiation
Source: Molecules. 2021 Aug 4;26(16):4719. doi: 10.3390/molecules26164719 (PMC8401470; doi:10.3390/molecules26164719)
Supplement: Supplementary file 1 [file molecules-26-04719-s001.zip › molecules-1318306 supplementary/supplementary information/4d/13/pdata/1/auditp.txt]

##TITLE= Audit trail, TOPSPIN		Version 2.1
##JCAMPDX= 5.01
##ORIGIN= Bruker BioSpin GmbH
##OWNER= nmr
$$ /opt/2020.12.02/data/nmr/nmr/4934/13/pdata/1/auditp.txt
##AUDIT TRAIL=  $$ (NUMBER, WHEN, WHO, WHERE, PROCESS, VERSION, WHAT)
(   1,<2020-12-03 08:20:04.046 +0500>,<nmr>,<EP-ZH070706>,<go>,<TOPSPIN 2.1>,
      <created by zg
	started at 2020-12-03 05:24:12.342 +0500,
	POWCHK enabled, PULCHK disabled,
       configuration hash MD5:
       D4 53 97 1A C6 1A 3F 4B 8A 52 9F 1B 69 01 55 A9
       data hash MD5: 32K
       58 07 06 3B D5 F4 99 D1 7D 09 D7 8E BE A8 D9 82>)
(   2,<2020-12-03 08:20:06.430 +0500>,<nmr>,<EP-ZH070706>,<proc1d>,<TOPSPIN 2.1>,
      <Start of raw data processing
       ef LB = 1 FT_mod = 6 PKNL = 1 SI = 32K 
       data hash MD5: 32K
       69 D8 50 AC 40 1D 88 4A 9A 41 0E 0E 16 35 08 F6>)
(   3,<2020-12-03 08:20:06.885 +0500>,<nmr>,<EP-ZH070706>,<proc1d>,<TOPSPIN 2.1>,
      <apk 
       data hash MD5: 32K
       3B 7A 57 9A 5E 9E 9C 98 47 E4 1D AA 4C 75 5F A0>)
(   4,<2020-12-03 08:20:06.944 +0500>,<nmr>,<EP-ZH070706>,<proc1d>,<TOPSPIN 2.1>,
      <abs ABSG = 5 
       data hash MD5: 32K
       21 EF E8 24 91 24 2E 1E 4B CE 9C 7B 83 46 60 2A>)
(   5,<2020-12-03 08:20:06.991 +0500>,<nmr>,<EP-ZH070706>,<audit>,<TOPSPIN 2.1>,
      <user comment:
       ICON-NMR User ID: nmr
       data hash MD5: 32K
       21 EF E8 24 91 24 2E 1E 4B CE 9C 7B 83 46 60 2A>)
##END=

$$ hash MD5
$$ 0A 7F 02 26 C8 03 1E 0E 53 75 9E 9F 78 E0 1B BD
