# Supplementary material for: Oxidative Aromatization of 4,7-Dihydro-6-nitroazolo[1,5-a]pyrimidines: Synthetic Possibilities and Limitations, Mechanism of Destruction, and the Theoretical and Experimental Substantiation
Source: Molecules. 2021 Aug 4;26(16):4719. doi: 10.3390/molecules26164719 (PMC8401470; doi:10.3390/molecules26164719)
Supplement: Supplementary file 1 [file molecules-26-04719-s001.zip › molecules-1318306 supplementary/supplementary information/4d/213/audita.txt]

##TITLE= Audit trail, TOPSPIN		Version 2.1
##JCAMPDX= 5.01
##ORIGIN= Bruker BioSpin GmbH
##OWNER= nmr
$$ /opt/2020.12.02/data/nmr/nmr/4934/213/audita.txt
##AUDIT TRAIL=  $$ (NUMBER, WHEN, WHO, WHERE, PROCESS, VERSION, WHAT)
(   1,<2020-12-03 11:50:09.599 +0500>,<nmr>,<EP-ZH070706>,<go>,<TOPSPIN 2.1>,
      <created by zg
	started at 2020-12-03 08:21:36.192 +0500,
	POWCHK enabled, PULCHK disabled,
       terminated by command 'stop'
       configuration hash MD5:
       D4 53 97 1A C6 1A 3F 4B 8A 52 9F 1B 69 01 55 A9
       data hash MD5: 2K * 110
       A1 DE F4 75 BA 5A 8B 04 C5 14 48 B6 FC 34 9D 28>)
(   2,<2020-12-03 11:50:15.940 +0500>,<nmr>,<EP-ZH070706>,<audit>,<TOPSPIN 2.1>,
      <user comment:
       ICON-NMR User ID: nmr
       data hash MD5: 2K * 110
       A1 DE F4 75 BA 5A 8B 04 C5 14 48 B6 FC 34 9D 28>)
##END=

$$ hash MD5
$$ F4 EB 4E 3B 18 20 AE ED B8 0C EB 70 0A 69 13 13
