# Supplementary material for: Oxidative Aromatization of 4,7-Dihydro-6-nitroazolo[1,5-a]pyrimidines: Synthetic Possibilities and Limitations, Mechanism of Destruction, and the Theoretical and Experimental Substantiation
Source: Molecules. 2021 Aug 4;26(16):4719. doi: 10.3390/molecules26164719 (PMC8401470; doi:10.3390/molecules26164719)
Supplement: Supplementary file 1 [file molecules-26-04719-s001.zip › molecules-1318306 supplementary/supplementary information/4d/213/pdata/1/auditp.txt]

##TITLE= Audit trail, TOPSPIN		Version 2.1
##JCAMPDX= 5.01
##ORIGIN= Bruker BioSpin GmbH
##OWNER= nmr
$$ /opt/2020.12.02/data/nmr/nmr/4934/213/pdata/1/auditp.txt
##AUDIT TRAIL=  $$ (NUMBER, WHEN, WHO, WHERE, PROCESS, VERSION, WHAT)
(   1,<2020-12-03 11:50:09.599 +0500>,<nmr>,<EP-ZH070706>,<go>,<TOPSPIN 2.1>,
      <created by zg
	started at 2020-12-03 08:21:36.192 +0500,
	POWCHK enabled, PULCHK disabled,
       terminated by command 'stop'
       configuration hash MD5:
       D4 53 97 1A C6 1A 3F 4B 8A 52 9F 1B 69 01 55 A9
       data hash MD5: 2K * 110
       A1 DE F4 75 BA 5A 8B 04 C5 14 48 B6 FC 34 9D 28>)
(   2,<2020-12-03 11:50:12.912 +0500>,<nmr>,<EP-ZH070706>,<proc2d>,<TOPSPIN 2.1>,
      <Start of raw data processing
       xfb same F2: SI = 1K WDW = 3 SSB = 0 FT_mod = 6 PKNL = 1 F1: SI = 1K ME_mod = 2 NCOEF = 32 WDW = 3 SSB = 0 FT_mod = 6 PH_mod = 2
       data hash MD5: 1K * 1K
       A0 17 FA 45 2F EF 8B E0 D3 5E ED D2 C5 A8 03 94>)
(   3,<2020-12-03 11:50:13.695 +0500>,<nmr>,<EP-ZH070706>,<proc2d>,<TOPSPIN 2.1>,
      <abs2 F2: ABSG = 5 ABSF1 = 13.12316 ABSF2 = -0.03045945
       data hash MD5: 1K * 1K
       70 99 C0 33 22 D2 14 1A DA DB BB 14 A0 60 35 51>)
(   4,<2020-12-03 11:50:13.965 +0500>,<nmr>,<EP-ZH070706>,<proc2d>,<TOPSPIN 2.1>,
      <abs1 F1: ABSG = 5 ABSF1 = 210.8947 ABSF2 = -11.22253
       data hash MD5: 1K * 1K
       9F C1 EB 9D 6F E8 A2 0E AC FA 02 A8 E8 DC 7D 1F>)
(   5,<2020-12-03 11:50:15.966 +0500>,<nmr>,<EP-ZH070706>,<audit>,<TOPSPIN 2.1>,
      <user comment:
       ICON-NMR User ID: nmr
       data hash MD5: 1K * 1K
       9F C1 EB 9D 6F E8 A2 0E AC FA 02 A8 E8 DC 7D 1F>)
##END=

$$ hash MD5
$$ 9A 81 D5 AB 41 66 D9 36 09 1E 02 B4 B7 58 E1 B5
