# Supplementary material for: Oxidative Aromatization of 4,7-Dihydro-6-nitroazolo[1,5-a]pyrimidines: Synthetic Possibilities and Limitations, Mechanism of Destruction, and the Theoretical and Experimental Substantiation
Source: Molecules. 2021 Aug 4;26(16):4719. doi: 10.3390/molecules26164719 (PMC8401470; doi:10.3390/molecules26164719)
Supplement: Supplementary file 1 [file molecules-26-04719-s001.zip › molecules-1318306 supplementary/supplementary information/4d/213/pdata/1/curdat2]

##TITLE= Parameter file, TOPSPIN		Version 2.1
##JCAMPDX= 5.0
##DATATYPE= Parameter Values
##NPOINTS= 3	$$ modification sequence number
##ORIGIN= Bruker BioSpin GmbH
##OWNER= nmr
$$ 2020-12-03 11:01:03.547 +0500  nmr@EP-ZH070706
$$ /opt/2020.12.02/data/nmr/nmr/4934/213/pdata/1/curdat2
$$ process /opt/topspin/prog/mod/dataserver
##$CUREXP= <>
##$DETAILS= <>
##$DU= </u>
##$DU2= </opt/2020.12.02>
##$DU3= </opt/2020.12.02>
##$EXPNO= 1
##$EXPNO2= 1
##$EXPNO3= 13
##$NAME= <>
##$NAME2= <4934>
##$NAME3= <4934>
##$PROCNO= 1
##$PROCNO2= 1
##$PROCNO3= 1
##$TYPE= <nmr>
##$USER= <>
##$USER2= <nmr>
##$USER3= <nmr>
##END=
