# Supplementary material for: Oxidative Aromatization of 4,7-Dihydro-6-nitroazolo[1,5-a]pyrimidines: Synthetic Possibilities and Limitations, Mechanism of Destruction, and the Theoretical and Experimental Substantiation
Source: Molecules. 2021 Aug 4;26(16):4719. doi: 10.3390/molecules26164719 (PMC8401470; doi:10.3390/molecules26164719)
Supplement: Supplementary file 1 [file molecules-26-04719-s001.zip › molecules-1318306 supplementary/supplementary information/4e/4329/13/pdata/1/auditp.txt]

##TITLE= Audit trail, TOPSPIN		Version 2.1
##JCAMPDX= 5.01
##ORIGIN= Bruker BioSpin GmbH
##OWNER= nmr
$$ /opt/2020.11.12/data/nmr/nmr/4329/13/pdata/1/auditp.txt
##AUDIT TRAIL=  $$ (NUMBER, WHEN, WHO, WHERE, PROCESS, VERSION, WHAT)
(   1,<2020-11-13 09:08:51.593 +0500>,<nmr>,<EP-ZH070706>,<go>,<TOPSPIN 2.1>,
      <created by zg
	started at 2020-11-13 06:12:59.930 +0500,
	POWCHK enabled, PULCHK disabled,
       configuration hash MD5:
       D4 53 97 1A C6 1A 3F 4B 8A 52 9F 1B 69 01 55 A9
       data hash MD5: 32K
       9D 34 AE 97 0D A0 DD 52 D7 7B 85 9F EB C2 0F 90>)
(   2,<2020-11-13 09:08:53.983 +0500>,<nmr>,<EP-ZH070706>,<proc1d>,<TOPSPIN 2.1>,
      <Start of raw data processing
       ef LB = 1 FT_mod = 6 PKNL = 1 SI = 32K 
       data hash MD5: 32K
       3F 4B 32 74 7C 36 58 09 96 40 AC 39 0C B1 73 A1>)
(   3,<2020-11-13 09:08:54.455 +0500>,<nmr>,<EP-ZH070706>,<proc1d>,<TOPSPIN 2.1>,
      <apk 
       data hash MD5: 32K
       3C 6A A7 32 5D 9E E9 68 75 19 BC 11 20 CE B8 05>)
(   4,<2020-11-13 09:08:54.494 +0500>,<nmr>,<EP-ZH070706>,<proc1d>,<TOPSPIN 2.1>,
      <abs ABSG = 5 
       data hash MD5: 32K
       21 4E CC ED 7E AA 19 08 66 13 B6 44 E7 C7 41 25>)
(   5,<2020-11-13 09:08:54.539 +0500>,<nmr>,<EP-ZH070706>,<audit>,<TOPSPIN 2.1>,
      <user comment:
       ICON-NMR User ID: nmr
       data hash MD5: 32K
       21 4E CC ED 7E AA 19 08 66 13 B6 44 E7 C7 41 25>)
##END=

$$ hash MD5
$$ CD 7A 93 7F BE 60 14 2B E0 B8 A8 7D B9 43 60 10
